# Supplementary material for: Mono-Exponential Fitting in T2-Relaxometry: Relevance of Offset and First Echo
Source: PLoS One. 2015 Dec 17;10(12):e0145255. doi: 10.1371/journal.pone.0145255 (PMC4683054; doi:10.1371/journal.pone.0145255)
Supplement: S1 Dataset — (ZIP) [file pone.0145255.s001.zip]

Archive with 230 entries (225 files):
- PhantomData/SE_mapping/
- PhantomData/SE_mapping/MRIm1.dcm_TR_3000_TE_10
- PhantomData/SE_mapping/MRIm1.dcm_TR_3000_TE_100
- PhantomData/SE_mapping/MRIm1.dcm_TR_3000_TE_110
- PhantomData/SE_mapping/MRIm1.dcm_TR_3000_TE_120
- PhantomData/SE_mapping/MRIm1.dcm_TR_3000_TE_130
- PhantomData/SE_mapping/MRIm1.dcm_TR_3000_TE_140
- PhantomData/SE_mapping/MRIm1.dcm_TR_3000_TE_150
- PhantomData/SE_mapping/MRIm1.dcm_TR_3000_TE_160
- PhantomData/SE_mapping/MRIm1.dcm_TR_3000_TE_170
- PhantomData/SE_mapping/MRIm1.dcm_TR_3000_TE_180
- PhantomData/SE_mapping/MRIm1.dcm_TR_3000_TE_190
- PhantomData/SE_mapping/MRIm1.dcm_TR_3000_TE_20
- PhantomData/SE_mapping/MRIm1.dcm_TR_3000_TE_200
- PhantomData/SE_mapping/MRIm1.dcm_TR_3000_TE_210
- PhantomData/SE_mapping/MRIm1.dcm_TR_3000_TE_220
- PhantomData/SE_mapping/MRIm1.dcm_TR_3000_TE_230
- PhantomData/SE_mapping/MRIm1.dcm_TR_3000_TE_240
- PhantomData/SE_mapping/MRIm1.dcm_TR_3000_TE_250
- PhantomData/SE_mapping/MRIm1.dcm_TR_3000_TE_260
- PhantomData/SE_mapping/MRIm1.dcm_TR_3000_TE_270
- PhantomData/SE_mapping/MRIm1.dcm_TR_3000_TE_280
- PhantomData/SE_mapping/MRIm1.dcm_TR_3000_TE_290
- PhantomData/SE_mapping/MRIm1.dcm_TR_3000_TE_30
- PhantomData/SE_mapping/MRIm1.dcm_TR_3000_TE_300
- PhantomData/SE_mapping/MRIm1.dcm_TR_3000_TE_310
- PhantomData/SE_mapping/MRIm1.dcm_TR_3000_TE_320
- PhantomData/SE_mapping/MRIm1.dcm_TR_3000_TE_330
- PhantomData/SE_mapping/MRIm1.dcm_TR_3000_TE_340
- PhantomData/SE_mapping/MRIm1.dcm_TR_3000_TE_350
- PhantomData/SE_mapping/MRIm1.dcm_TR_3000_TE_360
- PhantomData/SE_mapping/MRIm1.dcm_TR_3000_TE_370
- PhantomData/SE_mapping/MRIm1.dcm_TR_3000_TE_380
- PhantomData/SE_mapping/MRIm1.dcm_TR_3000_TE_390
- PhantomData/SE_mapping/MRIm1.dcm_TR_3000_TE_40
- PhantomData/SE_mapping/MRIm1.dcm_TR_3000_TE_400
- PhantomData/SE_mapping/MRIm1.dcm_TR_3000_TE_410
- PhantomData/SE_mapping/MRIm1.dcm_TR_3000_TE_420
- PhantomData/SE_mapping/MRIm1.dcm_TR_3000_TE_430
- PhantomData/SE_mapping/MRIm1.dcm_TR_3000_TE_440
- PhantomData/SE_mapping/MRIm1.dcm_TR_3000_TE_450
- PhantomData/SE_mapping/MRIm1.dcm_TR_3000_TE_50
- PhantomData/SE_mapping/MRIm1.dcm_TR_3000_TE_60
- PhantomData/SE_mapping/MRIm1.dcm_TR_3000_TE_70
- PhantomData/SE_mapping/MRIm1.dcm_TR_3000_TE_80
- PhantomData/SE_mapping/MRIm1.dcm_TR_3000_TE_90
- PhantomData/T2map_MSME_120_E50/
- PhantomData/T2map_MSME_120_E50/ScaledBack_MRIm01.dcm
- PhantomData/T2map_MSME_120_E50/ScaledBack_MRIm02.dcm
- PhantomData/T2map_MSME_120_E50/ScaledBack_MRIm03.dcm
- PhantomData/T2map_MSME_120_E50/ScaledBack_MRIm04.dcm
- PhantomData/T2map_MSME_120_E50/ScaledBack_MRIm05.dcm
- PhantomData/T2map_MSME_120_E50/ScaledBack_MRIm06.dcm
- PhantomData/T2map_MSME_120_E50/ScaledBack_MRIm07.dcm
- PhantomData/T2map_MSME_120_E50/ScaledBack_MRIm08.dcm
- PhantomData/T2map_MSME_120_E50/ScaledBack_MRIm09.dcm
- PhantomData/T2map_MSME_120_E50/ScaledBack_MRIm10.dcm
- PhantomData/T2map_MSME_120_E50/ScaledBack_MRIm11.dcm
- PhantomData/T2map_MSME_120_E50/ScaledBack_MRIm12.dcm
- PhantomData/T2map_MSME_120_E50/ScaledBack_MRIm13.dcm
- PhantomData/T2map_MSME_120_E50/ScaledBack_MRIm14.dcm
- PhantomData/T2map_MSME_120_E50/ScaledBack_MRIm15.dcm
- PhantomData/T2map_MSME_120_E50/ScaledBack_MRIm16.dcm
- PhantomData/T2map_MSME_120_E50/ScaledBack_MRIm17.dcm
- PhantomData/T2map_MSME_120_E50/ScaledBack_MRIm18.dcm
- PhantomData/T2map_MSME_120_E50/ScaledBack_MRIm19.dcm
- PhantomData/T2map_MSME_120_E50/ScaledBack_MRIm20.dcm
- PhantomData/T2map_MSME_120_E50/ScaledBack_MRIm21.dcm
- PhantomData/T2map_MSME_120_E50/ScaledBack_MRIm22.dcm
- PhantomData/T2map_MSME_120_E50/ScaledBack_MRIm23.dcm
- PhantomData/T2map_MSME_120_E50/ScaledBack_MRIm24.dcm
- PhantomData/T2map_MSME_120_E50/ScaledBack_MRIm25.dcm
- PhantomData/T2map_MSME_120_E50/ScaledBack_MRIm26.dcm
- PhantomData/T2map_MSME_120_E50/ScaledBack_MRIm27.dcm
- PhantomData/T2map_MSME_120_E50/ScaledBack_MRIm28.dcm
- PhantomData/T2map_MSME_120_E50/ScaledBack_MRIm29.dcm
- PhantomData/T2map_MSME_120_E50/ScaledBack_MRIm30.dcm
- PhantomData/T2map_MSME_120_E50/ScaledBack_MRIm31.dcm
- PhantomData/T2map_MSME_120_E50/ScaledBack_MRIm32.dcm
- PhantomData/T2map_MSME_120_E50/ScaledBack_MRIm33.dcm
- PhantomData/T2map_MSME_120_E50/ScaledBack_MRIm34.dcm
- PhantomData/T2map_MSME_120_E50/ScaledBack_MRIm35.dcm
- PhantomData/T2map_MSME_120_E50/ScaledBack_MRIm36.dcm
- PhantomData/T2map_MSME_120_E50/ScaledBack_MRIm37.dcm
- PhantomData/T2map_MSME_120_E50/ScaledBack_MRIm38.dcm
- PhantomData/T2map_MSME_120_E50/ScaledBack_MRIm39.dcm
- PhantomData/T2map_MSME_120_E50/ScaledBack_MRIm40.dcm
- PhantomData/T2map_MSME_120_E50/ScaledBack_MRIm41.dcm
- PhantomData/T2map_MSME_120_E50/ScaledBack_MRIm42.dcm
- PhantomData/T2map_MSME_120_E50/ScaledBack_MRIm43.dcm
- PhantomData/T2map_MSME_120_E50/ScaledBack_MRIm44.dcm
- PhantomData/T2map_MSME_120_E50/ScaledBack_MRIm45.dcm
- PhantomData/T2map_MSME_140_E49/
- PhantomData/T2map_MSME_140_E49/ScaledBack_MRIm01.dcm
- PhantomData/T2map_MSME_140_E49/ScaledBack_MRIm02.dcm
- PhantomData/T2map_MSME_140_E49/ScaledBack_MRIm03.dcm
- PhantomData/T2map_MSME_140_E49/ScaledBack_MRIm04.dcm
- PhantomData/T2map_MSME_140_E49/ScaledBack_MRIm05.dcm
- PhantomData/T2map_MSME_140_E49/ScaledBack_MRIm06.dcm
- PhantomData/T2map_MSME_140_E49/ScaledBack_MRIm07.dcm
- PhantomData/T2map_MSME_140_E49/ScaledBack_MRIm08.dcm
- PhantomData/T2map_MSME_140_E49/ScaledBack_MRIm09.dcm
- PhantomData/T2map_MSME_140_E49/ScaledBack_MRIm10.dcm
- PhantomData/T2map_MSME_140_E49/ScaledBack_MRIm11.dcm
- PhantomData/T2map_MSME_140_E49/ScaledBack_MRIm12.dcm
- PhantomData/T2map_MSME_140_E49/ScaledBack_MRIm13.dcm
- PhantomData/T2map_MSME_140_E49/ScaledBack_MRIm14.dcm
- PhantomData/T2map_MSME_140_E49/ScaledBack_MRIm15.dcm
- PhantomData/T2map_MSME_140_E49/ScaledBack_MRIm16.dcm
- PhantomData/T2map_MSME_140_E49/ScaledBack_MRIm17.dcm
- PhantomData/T2map_MSME_140_E49/ScaledBack_MRIm18.dcm
- PhantomData/T2map_MSME_140_E49/ScaledBack_MRIm19.dcm
- PhantomData/T2map_MSME_140_E49/ScaledBack_MRIm20.dcm
- PhantomData/T2map_MSME_140_E49/ScaledBack_MRIm21.dcm
- PhantomData/T2map_MSME_140_E49/ScaledBack_MRIm22.dcm
- PhantomData/T2map_MSME_140_E49/ScaledBack_MRIm23.dcm
- PhantomData/T2map_MSME_140_E49/ScaledBack_MRIm24.dcm
- PhantomData/T2map_MSME_140_E49/ScaledBack_MRIm25.dcm
- PhantomData/T2map_MSME_140_E49/ScaledBack_MRIm26.dcm
- PhantomData/T2map_MSME_140_E49/ScaledBack_MRIm27.dcm
- PhantomData/T2map_MSME_140_E49/ScaledBack_MRIm28.dcm
- PhantomData/T2map_MSME_140_E49/ScaledBack_MRIm29.dcm
- PhantomData/T2map_MSME_140_E49/ScaledBack_MRIm30.dcm
- PhantomData/T2map_MSME_140_E49/ScaledBack_MRIm31.dcm
- PhantomData/T2map_MSME_140_E49/ScaledBack_MRIm32.dcm
- PhantomData/T2map_MSME_140_E49/ScaledBack_MRIm33.dcm
- PhantomData/T2map_MSME_140_E49/ScaledBack_MRIm34.dcm
- PhantomData/T2map_MSME_140_E49/ScaledBack_MRIm35.dcm
- PhantomData/T2map_MSME_140_E49/ScaledBack_MRIm36.dcm
- PhantomData/T2map_MSME_140_E49/ScaledBack_MRIm37.dcm
- PhantomData/T2map_MSME_140_E49/ScaledBack_MRIm38.dcm
- PhantomData/T2map_MSME_140_E49/ScaledBack_MRIm39.dcm
- PhantomData/T2map_MSME_140_E49/ScaledBack_MRIm40.dcm
- PhantomData/T2map_MSME_140_E49/ScaledBack_MRIm41.dcm
- PhantomData/T2map_MSME_140_E49/ScaledBack_MRIm42.dcm
- PhantomData/T2map_MSME_140_E49/ScaledBack_MRIm43.dcm
- PhantomData/T2map_MSME_140_E49/ScaledBack_MRIm44.dcm
- PhantomData/T2map_MSME_140_E49/ScaledBack_MRIm45.dcm
- PhantomData/T2map_MSME_160_E48/
- PhantomData/T2map_MSME_160_E48/ScaledBack_MRIm01.dcm
- PhantomData/T2map_MSME_160_E48/ScaledBack_MRIm02.dcm
- PhantomData/T2map_MSME_160_E48/ScaledBack_MRIm03.dcm
- PhantomData/T2map_MSME_160_E48/ScaledBack_MRIm04.dcm
- PhantomData/T2map_MSME_160_E48/ScaledBack_MRIm05.dcm
- PhantomData/T2map_MSME_160_E48/ScaledBack_MRIm06.dcm
- PhantomData/T2map_MSME_160_E48/ScaledBack_MRIm07.dcm
- PhantomData/T2map_MSME_160_E48/ScaledBack_MRIm08.dcm
- PhantomData/T2map_MSME_160_E48/ScaledBack_MRIm09.dcm
- PhantomData/T2map_MSME_160_E48/ScaledBack_MRIm10.dcm
- PhantomData/T2map_MSME_160_E48/ScaledBack_MRIm11.dcm
- PhantomData/T2map_MSME_160_E48/ScaledBack_MRIm12.dcm
- PhantomData/T2map_MSME_160_E48/ScaledBack_MRIm13.dcm
- PhantomData/T2map_MSME_160_E48/ScaledBack_MRIm14.dcm
- PhantomData/T2map_MSME_160_E48/ScaledBack_MRIm15.dcm
- PhantomData/T2map_MSME_160_E48/ScaledBack_MRIm16.dcm
- PhantomData/T2map_MSME_160_E48/ScaledBack_MRIm17.dcm
- PhantomData/T2map_MSME_160_E48/ScaledBack_MRIm18.dcm
- PhantomData/T2map_MSME_160_E48/ScaledBack_MRIm19.dcm
- PhantomData/T2map_MSME_160_E48/ScaledBack_MRIm20.dcm
- PhantomData/T2map_MSME_160_E48/ScaledBack_MRIm21.dcm
- PhantomData/T2map_MSME_160_E48/ScaledBack_MRIm22.dcm
- PhantomData/T2map_MSME_160_E48/ScaledBack_MRIm23.dcm
- PhantomData/T2map_MSME_160_E48/ScaledBack_MRIm24.dcm
- PhantomData/T2map_MSME_160_E48/ScaledBack_MRIm25.dcm
- PhantomData/T2map_MSME_160_E48/ScaledBack_MRIm26.dcm
- PhantomData/T2map_MSME_160_E48/ScaledBack_MRIm27.dcm
- PhantomData/T2map_MSME_160_E48/ScaledBack_MRIm28.dcm
- PhantomData/T2map_MSME_160_E48/ScaledBack_MRIm29.dcm
- PhantomData/T2map_MSME_160_E48/ScaledBack_MRIm30.dcm
- PhantomData/T2map_MSME_160_E48/ScaledBack_MRIm31.dcm
- PhantomData/T2map_MSME_160_E48/ScaledBack_MRIm32.dcm
- PhantomData/T2map_MSME_160_E48/ScaledBack_MRIm33.dcm
- PhantomData/T2map_MSME_160_E48/ScaledBack_MRIm34.dcm
- PhantomData/T2map_MSME_160_E48/ScaledBack_MRIm35.dcm
- PhantomData/T2map_MSME_160_E48/ScaledBack_MRIm36.dcm
- PhantomData/T2map_MSME_160_E48/ScaledBack_MRIm37.dcm
- PhantomData/T2map_MSME_160_E48/ScaledBack_MRIm38.dcm
- PhantomData/T2map_MSME_160_E48/ScaledBack_MRIm39.dcm
- PhantomData/T2map_MSME_160_E48/ScaledBack_MRIm40.dcm
- PhantomData/T2map_MSME_160_E48/ScaledBack_MRIm41.dcm
- PhantomData/T2map_MSME_160_E48/ScaledBack_MRIm42.dcm
- PhantomData/T2map_MSME_160_E48/ScaledBack_MRIm43.dcm
- PhantomData/T2map_MSME_160_E48/ScaledBack_MRIm44.dcm
- PhantomData/T2map_MSME_160_E48/ScaledBack_MRIm45.dcm
- PhantomData/T2map_MSME_180_E47/
- PhantomData/T2map_MSME_180_E47/ScaledBack_MRIm01.dcm
- PhantomData/T2map_MSME_180_E47/ScaledBack_MRIm02.dcm
- PhantomData/T2map_MSME_180_E47/ScaledBack_MRIm03.dcm
- PhantomData/T2map_MSME_180_E47/ScaledBack_MRIm04.dcm
- PhantomData/T2map_MSME_180_E47/ScaledBack_MRIm05.dcm
- PhantomData/T2map_MSME_180_E47/ScaledBack_MRIm06.dcm
- PhantomData/T2map_MSME_180_E47/ScaledBack_MRIm07.dcm
- PhantomData/T2map_MSME_180_E47/ScaledBack_MRIm08.dcm
- PhantomData/T2map_MSME_180_E47/ScaledBack_MRIm09.dcm
- PhantomData/T2map_MSME_180_E47/ScaledBack_MRIm10.dcm
- PhantomData/T2map_MSME_180_E47/ScaledBack_MRIm11.dcm
- PhantomData/T2map_MSME_180_E47/ScaledBack_MRIm12.dcm
- PhantomData/T2map_MSME_180_E47/ScaledBack_MRIm13.dcm
- PhantomData/T2map_MSME_180_E47/ScaledBack_MRIm14.dcm
- PhantomData/T2map_MSME_180_E47/ScaledBack_MRIm15.dcm
- PhantomData/T2map_MSME_180_E47/ScaledBack_MRIm16.dcm
- PhantomData/T2map_MSME_180_E47/ScaledBack_MRIm17.dcm
- PhantomData/T2map_MSME_180_E47/ScaledBack_MRIm18.dcm
- PhantomData/T2map_MSME_180_E47/ScaledBack_MRIm19.dcm
- PhantomData/T2map_MSME_180_E47/ScaledBack_MRIm20.dcm
- PhantomData/T2map_MSME_180_E47/ScaledBack_MRIm21.dcm
- PhantomData/T2map_MSME_180_E47/ScaledBack_MRIm22.dcm
- PhantomData/T2map_MSME_180_E47/ScaledBack_MRIm23.dcm
- PhantomData/T2map_MSME_180_E47/ScaledBack_MRIm24.dcm
- PhantomData/T2map_MSME_180_E47/ScaledBack_MRIm25.dcm
- PhantomData/T2map_MSME_180_E47/ScaledBack_MRIm26.dcm
- PhantomData/T2map_MSME_180_E47/ScaledBack_MRIm27.dcm
- PhantomData/T2map_MSME_180_E47/ScaledBack_MRIm28.dcm
- PhantomData/T2map_MSME_180_E47/ScaledBack_MRIm29.dcm
- PhantomData/T2map_MSME_180_E47/ScaledBack_MRIm30.dcm
- PhantomData/T2map_MSME_180_E47/ScaledBack_MRIm31.dcm
- PhantomData/T2map_MSME_180_E47/ScaledBack_MRIm32.dcm
- PhantomData/T2map_MSME_180_E47/ScaledBack_MRIm33.dcm
- PhantomData/T2map_MSME_180_E47/ScaledBack_MRIm34.dcm
- PhantomData/T2map_MSME_180_E47/ScaledBack_MRIm35.dcm
- PhantomData/T2map_MSME_180_E47/ScaledBack_MRIm36.dcm
- PhantomData/T2map_MSME_180_E47/ScaledBack_MRIm37.dcm
- PhantomData/T2map_MSME_180_E47/ScaledBack_MRIm38.dcm
- PhantomData/T2map_MSME_180_E47/ScaledBack_MRIm39.dcm
- PhantomData/T2map_MSME_180_E47/ScaledBack_MRIm40.dcm
- PhantomData/T2map_MSME_180_E47/ScaledBack_MRIm41.dcm
- PhantomData/T2map_MSME_180_E47/ScaledBack_MRIm42.dcm
- PhantomData/T2map_MSME_180_E47/ScaledBack_MRIm43.dcm
- PhantomData/T2map_MSME_180_E47/ScaledBack_MRIm44.dcm
- PhantomData/T2map_MSME_180_E47/ScaledBack_MRIm45.dcm
